# Supplementary material for: Controlling protein stability with SULI, a highly sensitive tag for stabilization upon light induction
Source: Nat Commun. 2023 Apr 15;14:2172. doi: 10.1038/s41467-023-37830-0 (PMC10105765; doi:10.1038/s41467-023-37830-0)
Supplement: Supplementary file 4 — Source Data [file 41467_2023_37830_MOESM4_ESM.xlsx]

## Sheet: Figure 1b
Figure 1b
		mCheery-VVD
		Y50W N56K	Y50W C71V	N56K C71V	Y50W N56K C71V	WT	mCherry
	Condition	Light
	Biological replicate #1	2886.6	2743.4	2597.8	2914.8	4385.8	3958.7
	Biological replicate #2	2937.9	2927.2	2634.1	2610	4373.3	3883.6
	Biological replicate #3	3174.8	3054.6	2569.8	2532.7	4505.8	3702.3
	Condition	Dark
	Biological replicate #1	141.8	177.5	843.3	91.7	2524.07	3593.2
	Biological replicate #2	161.7	182	821.6	105.6	2509.17	4035.3
	Biological replicate #3	170.5	182.2	855.7	98.3	2457.97	3791.6

## Sheet: Figure 1c
Figure 1c
		mCherry-VVD(Y50W N56K C71V)
		Y40E	Y40F	Y40I	Y40K
	Condition	Light
	Biological replicate #1	3225.88	3280.48	3189.48	2701.08
	Biological replicate #2	3273.88	2928.08	2670.88	2998.48
	Biological replicate #3	3553.68	2551.48	2654.28	2988.48
	Condition	Dark
	Biological replicate #1	127.883	131.883	282.083	139.083
	Biological replicate #2	130.883	125.283	228.083	141.683
	Biological replicate #3	118.683	115.083	307.883	150.683

## Sheet: Figure 2b
Figure 2b
	Normalized fluorescence	None	SULI	AuLOV-cODC	psd
	Condition	Light
	Biological replicate #1	1.0046	0.837171	0.127119	0.01133
	Biological replicate #2	1.01801	0.885843	0.113078	0.016262
	Biological replicate #3	1.07458	0.955481	0.129001	0.018219
	Condition	Dark
	Biological replicate #1	1.04017	0.031557	0.025509	0.164335
	Biological replicate #2	0.997064	0.02896	0.034882	0.158952
	Biological replicate #3	0.962772	0.034832	0.029236	0.133732

## Sheet: Figure 2d
Figure 2d
	Normalized fluorescence	None	SULI	AuLOV-cODC	psd
	Condition	Light
	Biological replicate #1	0.930341	0.697863	3.35733	2.19896
	Biological replicate #2	0.939918	0.625922	4.18634	2.03764
	Biological replicate #3	0.934007	0.673397	3.47173	2.03702
	Condition	Dark
	Biological replicate #1	1.01776	0.025178	2.53066	2.46269
	Biological replicate #2	1.02577	0.019061	2.60958	2.56981
	Biological replicate #3	0.956466	0.037224	2.63841	2.36998

## Sheet: Figure 2f
Figure 2f
	Normalized fluorescence	None	SULI	AuLOV-cODC	psd
	Condition	Light
	Biological replicate #1	0.808457	0.211261	0.875601	0.440022
	Biological replicate #2	0.978327	0.189432	0.869097	0.459385
	Biological replicate #3	0.873157	0.169388	0.851264	0.432327
	Condition	Dark
	Biological replicate #1	1.02706	0.007985	0.938835	0.762036
	Biological replicate #2	1.1002	0.008644	1.0396	0.776191
	Biological replicate #3	0.872732	0.006837	0.892712	0.680161

## Sheet: Figure 3a
Figure 3a
	Relative fluorescence(%)	mCheery-SULI
	Time(min)	0	30	60	90	120	180	240	360	480	600
	Condition	Dark
	Biological replicate #1	100	92.5201	87.934	69.1036	64.4765	47.6573	32.8656	27.3969	12.3189	4.21308
	Biological replicate #2	98.0715	97.7555	87.3734	72.1213	60.4625	44.2991	40.2723	24.5328	11.8475	3.93084
	Biological replicate #3	93.9718	94.6164	88.2019	75.3497	65.4372	54.9997	45.0506	23.8149	15.4833	3.71662
	Condition	Light
	Biological replicate #1	101.966	92.6309	95.2388	98.5052	88.5428	87.2738	70.7711	69.3752	62.1172	59.5406
	Biological replicate #2	100	96.134	106.214	92.373	93.223	86.6183	67.7195	63.2169	65.6536	57.3047
	Biological replicate #3	95.8196	91.2217	97.7077	105.362	91.3036	82.0337	71.645	61.8143	58.009	57.1154
	Relative fluorescence(%)	SULI-mCheery
	Time(min)	0	30	60	90	120	180	240	360	480	600
	Condition	Dark
	Biological replicate #1	100	92.5201	87.934	69.1036	64.4765	47.6573	32.8656	27.3969	12.3189	4.21308
	Biological replicate #2	98.0715	97.7555	87.3734	72.1213	60.4625	44.2991	40.2723	24.5328	11.8475	3.93084
	Biological replicate #3	93.9718	94.6164	88.2019	75.3497	65.4372	54.9997	45.0506	23.8149	15.4833	3.71662
	Condition	Light
	Biological replicate #1	101.966	92.6309	95.2388	98.5052	88.5428	87.2738	70.7711	69.3752	62.1172	59.5406
	Biological replicate #2	100	96.134	106.214	92.373	93.223	86.6183	67.7195	63.2169	65.6536	57.3047
	Biological replicate #3	95.8196	91.2217	97.7077	105.362	91.3036	82.0337	71.645	61.8143	58.009	57.1154
	Relative fluorescence(%)	sfGFPN-SULI-sfGFPC
	Time(min)	0	30	60	90	120	180	240	360	480	600
	Condition	Dark
	Biological replicate #1	91.8397	91.7115	68.7678	59.279	44.8296	31.8766	23.9393	14.2011	9.89494	6.3065
	Biological replicate #2	100	90.8808	71.3576	58.9981	53.1731	32.3286	24.3668	13.2482	8.84437	6.67298
	Biological replicate #3	90.386	90.7586	78.6261	59.4867	49.154	31.4612	25.7961	12.7107	9.23528	7.28378
	Condition	Light
	Biological replicate #1	92.8349	100.704	86.0079	99.6755	76.8437	79.9347	73.7228	54.7095	44.248	32.7311
	Biological replicate #2	100	97.2488	101.258	91.3042	83.6715	83.2362	73.9476	60.1472	47.8152	34.1621
	Biological replicate #3	105.151	94.2846	94.3485	88.3707	75.6273	75.4783	71.9443	60.0143	51.2495	39.7634

## Sheet: Figure 3b
Figure 3b
	Condition	Dark						Light					Dark					Light
	Time(h)	0	1	2	3	4	5	6	7	8	9	10	11	12	13	14	15	16	17	18	19	20
	Relative fluorescence	mCherry
	Biological replicate #1	1	0.937419	1	0.951843	0.972358	1	1	0.92502	1.02925	0.949642	1	1	0.949753	1	0.959824	0.952488	0.915544	0.971733	0.983722	1	0.930715
	Biological replicate #2	0.997758	0.969422	1.10662	0.971255	0.965757	0.959094	0.954587	1	1	1	0.960852	0.990002	1	0.957119	1	1.01703	1.02226	1.014	1	1.03835	1
	Biological replicate #3	0.984148	1	0.973815	1	1	0.921476	0.967322	0.99496	0.93833	0.963172	0.990773	0.963504	1.00001	0.973772	0.963208	1	1	1	0.999895	0.987342	1.03952
	Relative fluorescence	mCherry-SULI
	Biological replicate #1	0.731691	0.655934	0.492162	0.353201	0.284236	0.21512	0.225008	0.366477	0.482652	0.59099	0.657011	0.626624	0.444637	0.298442	0.246927	0.201628	0.235576	0.355829	0.43781	0.572766	0.621521
	Biological replicate #2	0.744505	0.605007	0.476206	0.367709	0.278733	0.20679	0.2248	0.398082	0.439072	0.52837	0.639856	0.578714	0.438077	0.321106	0.261279	0.216367	0.241549	0.375233	0.457998	0.584027	0.675426
	Biological replicate #3	0.82368	0.67631	0.492648	0.337181	0.271174	0.201109	0.2385	0.373165	0.444842	0.564436	0.665893	0.617909	0.448517	0.331241	0.262946	0.218876	0.226	0.364099	0.431558	0.581589	0.665549

## Sheet: Figure 3c
Figure 3c
	Light flux(μmol m-2 s-1)	0	0.1	0.5	1.5	3	3.5	8	15	20	40	80
	Normalized fluorescence	mCheery-SULI
	Biological replicate #1	0.033091	0.157329	0.424383	0.478955	1.04035	1.03658	0.993033	1.00784	0.990131	1	1.01
	Biological replicate #2	0.027576	0.190711	0.338462	0.531495	0.995936	0.966618	0.943106	0.933527	0.876923	0.913788	0.9563
	Biological replicate #3	0.030189	0.199419	0.349492	0.550363	0.815965	0.910305	0.969231	1.01887	0.919303	0.943977	0.9958
	Normalized fluorescence	mCheery-AuLOV-cODC1
	Biological replicate #1	0.292536	0.329853	0.27188	0.30653	0.384496	0.663705	0.699689	0.799645	0.866281	0.912927	0.932918
	Biological replicate #2	0.285873	0.351178	0.321191	0.325188	0.417814	0.594402	0.718347	0.76366	0.95291	0.988228	1.10151
	Biological replicate #3	0.299867	0.343847	0.317192	0.265216	0.639715	0.670368	0.596402	0.850955	0.966237	1.1275	0.965571

## Sheet: Figure 4a
Figure 4a
		DMSO	PMSF	MG132
	Relative Fluo.lnt.	Light
	Biological replicate #1	0.994977	1.01254	1.03995
	Biological replicate #2	1.00502	0.987456	0.960046
	Biological replicate #3	1.06705	1.06254	1.04253
	Relative Fluo.lnt.	Dark
	Biological replicate #1	0.109326	0.12112	0.371203
	Biological replicate #2	0.099771	0.120095	0.4341
	Biological replicate #3	0.081583	0.112234	0.38678

## Sheet: Figure 4b
Figure 4b
	MG132(μM)	0	50	100	150
	Relative Fluo.lnt.	Light
	Biological replicate #1	0.856835	1.20847	1.2127	0.951341
	Biological replicate #2	0.951874	1.02004	1.11333	0.83586
	Biological replicate #3	1.27646	1.10103	1.19575	1.11922
	Biological replicate #4	0.914831	1.05296	1.05724	1.32907
	Relative Fluo.lnt.	Dark
	Biological replicate #1	0.079359	0.475539	0.314068	0.390755
	Biological replicate #2	0.074184	0.506963	0.323305	0.469255
	Biological replicate #3	0.11788	0.216404	0.466633	0.369636
	Biological replicate #4	0.156418	0.159455	0.406338	0.332935

[truncated: 22 more sheets: Figure 4c, Figure 4d, Figure 6c, Figure 6f, Supplementary Figure 1b, Supplementary Figure 2, Supplementary Figure 3, Supplementary Figure 6a, Supplementary Figure 7a, Supplementary Figure 7b, Supplementary Figure 7c, Supplementary Figure 8a, Supplementary Figure 8b, Supplementary Figure 9a, Supplementary Figure 9b, Supplementary Figure 11, Supplementary Figure 16, Supplementary Figure 18b, Supplementary Figure 19a, Supplementary Figure 19b …]
